# Supplementary material for: Accumulation of Trace Metal Elements (Cu, Zn, Cd, and Pb) in Surface Sediment via Decomposed Seagrass Leaves: A Mesocosm Experiment Using Zostera marina L
Source: PLoS One. 2016 Jun 23;11(6):e0157983. doi: 10.1371/journal.pone.0157983 (PMC4919015; doi:10.1371/journal.pone.0157983)
Supplement: S2 Table — (XLSX) [file pone.0157983.s005.xlsx]

## Sheet: Sheet1
Cadmium
		Total number of analyzed samples	Number of samples that had concentrations below the detection limit	Detection limit (µg g−1)
	Eelgrass leaves	60	0	0.44	Approximately 50 mg samples were digested.
			1	0.99	Detection limit for the exceeding sample was higher at 0.99 µg g-1 because of the lower mass taken (10 mg).
	Surface sediment in eelgrass pool	12	3	0.01	Approximately 5 g samples were digested.
	Surface sediment in reference pool	12	2
	Decomposed leaves	90	4	0.03	Approximately 200 mg samples were digested.
Lead
		Total number of analyzed samples	Number of samples that had concentrations below the detection limit	Detection limit (µg g−1)
	Eelgrass leaves	60	25	0.49	Approximately 50 mg samples were digested.
			1	0.99	Approximately 10 mg was digested in a sample.
