# Supplementary material for: Accumulation of Trace Metal Elements (Cu, Zn, Cd, and Pb) in Surface Sediment via Decomposed Seagrass Leaves: A Mesocosm Experiment Using Zostera marina L
Source: PLoS One. 2016 Jun 23;11(6):e0157983. doi: 10.1371/journal.pone.0157983 (PMC4919015; doi:10.1371/journal.pone.0157983)
Supplement: S3 Table — The concentrations are indicated as mean ± 1 standard deviation. Concentrations in eelgrass leaf were calculated for different annual months. Concentrations in sediment are for surface sediment (SS) and bottom sediment (BS). The subscripts after SS and BS mean eelgrass pool (eel) and reference pool (ref), respectively. (XLSX) [file pone.0157983.s006.xlsx]

## Sheet: S5_table
						C		N		Cu		Zn		Cd		Pb
Concentration
				n		(%)				(µg g−1)
	Eelgrass leaf
		Jul 05-Jun 06		59		34.3±2.8		2.56±0.72		12.0±4.3		224±102		1.28±0.48		0.63±1.05
		Aug 05-Jul 06		59		34.7±2.5		2.59±0.69		12.6±4.1		226±101		1.32±0.48		0.60±1.05
		Sep 05-Aug 06		59		34.8±2.2		2.61±0.66		12.8±3.8		234±97		1.44±0.55		0.55±1.04
		Oct 05-Sep 06		60		35.2±1.8		2.63±0.63		13.2±3.7		233±96		1.43±0.55		0.53±1.03
	Epiphytes
				9		18.8±0.8		1.45±0.17		2.6±0.2		77±23		0.43±0.25		0.50±0.13
	Sediment
		SSeel		12		1.77±1.42		0.22±0.16		14.4±8.2		82±38		0.11±0.20		9.18±3.76
		BSeel		12		0.36±0.03		0.04±0.00		8.8±0.7		56±3		0.07±0.01		6.65±0.41
		SSref		12		0.69±0.32		0.12±0.06		8.7±3.0		55±14		0.05±0.04		5.96±1.24
		BSref		11		0.34±0.05		0.04±0.00		8.3±0.9		55±4		0.07±0.01		6.52±0.45
Steel-Dwass test (Group sizes: nEelgrass leaf=60, nEpiphytes=9, nSSeel=12)
						the Dwass, Steel, Critchlow-Fligner W
		Eelgrass leaf−Epiphytes				−6.81		−6.77		−6.80		−6.75		−6.35		3.7
		Eelgrass leaf−SSeel				−7.69		−7.70		−0.60		−7.01		−7.59		7.69
		Epiphytes−SSeel				−5.43		−5.43		5.45		−0.35		−4.38		5.43
