# Supplementary material for: Accumulation of Trace Metal Elements (Cu, Zn, Cd, and Pb) in Surface Sediment via Decomposed Seagrass Leaves: A Mesocosm Experiment Using Zostera marina L
Source: PLoS One. 2016 Jun 23;11(6):e0157983. doi: 10.1371/journal.pone.0157983 (PMC4919015; doi:10.1371/journal.pone.0157983)
Supplement: S4 Table — * P < 0.05; ** P < 0.01; *** P < 0.001. (XLSX) [file pone.0157983.s007.xlsx]

## Sheet: S5_table
			C						N						Cu						Zn						Cd						Pb
Log-transformed data
			Intercept		Slope (95% CI)		r2		Intercept		Slope (95% CI)		r2		Intercept		Slope (95% CI)		r2		Intercept		Slope (95% CI)		r2		Intercept		Slope (95% CI)		r2		Intercept		Slope (95% CI)		r2
	Eelgrass pool		10.6		0.59 (0.45 — 0.74)***		0.86		7.2		0.51 (0.38 — 0.65)***		0.84		8.4		0.34 (0.26 — 0.41)***		0.88		8.9		0.26 (0.18 — 0.34)***		0.79		7.4		0.60 (0.17 — 1.03)*		0.43		6.1		0.23 (0.13 — 0.32)***		0.68
	Reference pool		3		0.20 (0.11 — 0.28)**		0.67		1.2		0.20 (0.10 — 0.30)**		0.6		2.6		0.03 (−0.91 — 0.96)		0.03		2.8		−0.07 (−0.14 — 0.01)		0.25		−5.8		−0.14 (−0.43 — 0.15)		0.08		1.2		−0.03 (−0.11 — 0.05)		0.06
Normal data
			Intercept		Slope (95% CI)		r2		Intercept		Slope (95% CI)		r2		Intercept		Slope (95% CI)		r2		Intercept		Slope (95% CI)		r2		Intercept		Slope (95% CI)		r2		Intercept		Slope (95% CI)		r2
	Eelgrass pool		18		0.923 (0.709 — 1.137)***		0.88		2.04		0.104 (0.078 — 0.129)***		0.86		105		5.16 (3.68 — 6.63)***		0.82		489		23.2 (15.2 — 31.2)***		0.76		1.75		0.093 (0.030 — 0.156)*		0.45		48.4		2.24 (1.41 — 3.06)***		0.74
	Reference pool		3		0.132 (0.064 — 0.199)**		0.59		0.52		0.023 (0.009 — 0.036)**		0.53		14		0.28 (−0.69 — 1.25)		0.03		−6		−3.4 (−7.6 — 0.7)		0.21		−0.00		−0.003 (−0.015 — 0.009)		0.02		3.7		−0.13 (−0.52 — 0.27)		0.04
