# Supplementary material for: Accumulation of Trace Metal Elements (Cu, Zn, Cd, and Pb) in Surface Sediment via Decomposed Seagrass Leaves: A Mesocosm Experiment Using Zostera marina L
Source: PLoS One. 2016 Jun 23;11(6):e0157983. doi: 10.1371/journal.pone.0157983 (PMC4919015; doi:10.1371/journal.pone.0157983)
Supplement: S5 Table — Standard deviation and 95% credible interval are indicated as SD and C.I., respectively. Linear scales are transformed from the predictions in logarithmic scales. (XLSX) [file pone.0157983.s008.xlsx]

## Sheet: Sheet1
			Logarithmic scale				Linear scale (ug g-1)
		Target	Mean ± 1SD	Median	95% C.I.		exp(Mean)	exp(Median)	exp(C.I. values)
Cu	EX1	IL	1.29 ± 0.12	1.29413	0.62 — 1.95		0	3.64782	1.85 — 7.01
		LL	2.89 ± 0.10	2.88789	2.27 — 3.50		0	17.9554	9.73 — 33.0
	EX2	IL	1.57 ± 0.04	1.57548	1.16 — 1.97		0	4.83306	3.20 — 7.15
		LL	2.55 ± 0.03	2.55147	2.22 — 2.88		0	12.8259	9.23 — 17.8
	EX3	IL	2.66 ± 0.07	2.66303	2.14 — 3.19		0	14.3397	8.46 — 24.3
		LL	3.17 ± 0.08	3.16816	2.61 — 3.72		0	23.7637	13.6 — 41.2
Zn	EX1	IL	4.21 ± 0.05	4.21214	3.77 — 4.65		0	67.5008	43.6 — 105
		LL	3.87 ± 0.05	3.87607	3.42 — 4.32		0	48.2343	30.6 — 75.4
	EX2	IL	5.04 ± 0.02	5.04237	4.76 — 5.34		0	154.837	117 — 208
		LL	4.22 ± 0.01	4.21879	4.00 — 4.44		0	67.9512	54.6 — 84.5
	EX3	IL	5.35 ± 0.15	5.35345	4.59 — 6.11		0	211.336	99 — 451
		LL	4.39 ± 0.15	4.38522	3.61 — 5.16		0	80.2559	36.9 — 175
Cd	EX1	IL	−0.87 ± 0.50	−0.88	−2.25 — 0.54		0	0.4146	0.11 — 1.71
		LL	−4.03 ± 0.42	−4.03	−5.31 — −2.74		0	0.0177229	0.00 — 0.06
	EX2	IL	−0.13 ± 0.18	−0.14	−0.94 — 0.72		0	0.871639	0.39 — 2.05
		LL	−2.70 ± 0.09	−2.70	−3.28 — −2.12		0	0.0669841	0.04 — 0.12
	EX3	IL	0.17 ± 0.37	0.17279	−1.03 — 1.37		0	1.18862	0.36 — 3.95
		LL	−2.62 ± 0.38	−2.62	−3.83 — −1.40		0	0.0729617	0.02 — 0.25
Pb	EX1	IL	−1.09 ± 0.20	−1.08	−1.99 — −0.23		0	0.338527	0.14 — 0.80
		LL	2.07 ± 0.13	2.06869	1.37 — 2.77		0	7.91445	3.94 — 16.0
	EX2	IL	−1.07 ± 0.21	−1.06	−1.99 — −0.19		0	0.345788	0.14 — 0.82
		LL	1.52 ± 0.12	1.51851	0.84 — 2.18		0	4.56542	2.32 — 8.89
	EX3	IL	−1.48 ± 0.18	−1.48	−2.31 — −0.66		0	0.227397	0.10 — 0.52
		LL	0.87 ± 0.19	0.81312	−0.04 — 1.67		0	2.25493	0.96 — 5.32
